# Supplementary material for: The physiological stress response of juvenile nurse sharks (Ginglymostoma cirratum) to catch-and-release recreational angling
Source: PLoS One. 2025 Jan 3;20(1):e0316838. doi: 10.1371/journal.pone.0316838 (PMC11698477; doi:10.1371/journal.pone.0316838)
Supplement: S1 Dataset — (CSV) [file pone.0316838.s001.csv]

shark_ID	fight_time	total_time	time_on	gills_dry	blood_draw	release	blood_draw2	conv_lactate	lactate	glucose	hematocrit A	hematocrit B	avg_hematocrit	osmo_1	osmo_2	avg_osmo	_	PCL	FL	TL	girth	Sex	new/recap	tag_#	hook_placement	release_condition	comments	location	GPS_coordinates	water_temp_(F)	high_tide	low_tide	date
1	0	0	20:39	0.15	0.51	1.16	1	0.638659218	1.0	66	15.1	15.1	15.1	976	984	980.0		53	59	71	21	M	N	FS0178	Jaw	Fair		Brickell Mar	25° 45'03.7" N	70	22:56	17:01	11/29/19
1	15	15		16.16	16.47	17.09	2	1.923575419	3.3	67	12.9	12.7	12.8	1031	1014	1022.5													80° 11'56.4" W
1	10	25		26.50	27.11	27.36	3	3.599553073	6.3	88	17.3	17.0	17.2	1044	1040	1042.0
1	5	30		31.39	32.15	35.36	4	4.325810056	7.6	96	17.3	17.6	17.5	1017	1023	1020.0
2	0	0	22:06	0.41	1.34	2.06	1	0.582793296	0.9	53	16.5	15.5	16.0	1006	977	991.5		46	52	64	17	F	N	FS0179	Jaw	Fair		Brickell Mar	25° 45'03.7" N	70	22:56	17:01	11/29/19
2	10	10		11.24	12.28	12.37	2	2.25877095	3.9	55	15.5	16.1	15.8	976	982	979.0													80° 11'56.4" W
2	5	15		16.51	17.28	17.32	3	3.655418994	6.4	54	15.7	15.0	15.4	1011	1002	1006.5
2	15	30		31.39	32.11	37.23	4	4.884469274	8.6	76	15.3	14.8	15.1	1003	1009	1006.0
3	0	0	17:38	4.17	5.20	6.10	1	2.091173184	3.6	62	15.0	15.3	15.2	995	1017	1006.0		100	114	143	39	M	N	394093	Jaw	Good		Rickenbacker Marina	25° 44'43.7" N	72	18:40	12:14	2/20/20
3	5	5		10.36	11.29	11.55	2	2.817430168	4.9	100	19.5	21.0	20.3	1016	1008	1012.0													80° 10'23.1" W
3	10	15		21.30	21.47	21.57	3	4.158212291	7.3	66	17.1	15.9	16.5	960	961	960.5
3	15	30		36.47	37.04	44.19	4	6.33698324	11.2	80	15.7	15.6	15.7	1026	1026	1026.0
4	0	0	18:38	0.58	2.00	2.38	1	1.02972067	1.7	48	15.5	15.7	15.6	852	832	842.0		63	72	88	27	F	N	FS0228	Jaw	Good	*plasma frozen 12 hours later	Royal Road	25° 43'15.0" N	83	15:33	22:19	5/29/20
4	15	15		17.14	17.55	18.24	2	2.705698324	4.7	65	16.4	16.1	16.3	857	848	852.5													80° 14'34.6" W
4	5	20		22.49	23.26	23.43	3	3.990614525	7.0	59	13.5	14.0	13.8	843	847	845.0
4	10	30		33.02	33.35	38.47	4	4.884469274	8.6	77	13.6	14.3	14.0	836	843	839.5
5	0	0	14:36		1.05	3.41	1	2.035307263	3.5	64				810	820	815.0		66	74	92	28	F	N	082220201A	Jaw	Good/fair	*J hook in throat	Royal Road	25° 43'15.0" N	86	12:55	19:32	8/22/20
5	10	10		13.22	13.55	14.08	2	7.174972067	12.7	90	13.8		13.8	854	856	855.0													80° 14'34.6" W
5	15	25		28.35	28.55	34.14	3	11.14145251	19.8	103				870	869	869.5
5	5	30		33.40	34.14	36.53	4	12.14703911	21.6	114	14.1		14.1	672	643	657.5
6	0	0	18:57	0.35	1.30	1.55	1	3.767150838	6.6	50				621	623	622.0		61	67	84	26	F	N	FS0286	Jaw	Good	*broken hook in throat	Royal Road	25° 43'15.0" N	86	15:47	22:30	8/25/20
6	5	5		6.23	6.48	7.09	2	5.052067039	8.9	60				748	787	767.5													80° 14'34.6" W
6	15	20		21.47	22.29	22.44	3	8.51575419	15.1	105				852	854	853.0
6	10	30		32.05	32.49	36.52	4	10.08	17.9	123				809	805	807.0
7	0	0	13:08	0.45	1.52	2.12	1	1.141452514	1.9		26.4	21.6	24.0	906	910	908.0		65	72	86	25	F	N	FS0287	Jaw	Good		Royal Road	25° 43'15.0" N	86	9:43	16:26	9/1/20
7	15	15		18.12	18.36	18.45	2	8.906815642	15.8		25.5	25.4	25.5	953	951	952.0													80° 14'34.6" W
7	10	25		28.25	28.50	29.02	3	10.91798883	19.4		24.1	24.5	24.3	869	893	881.0
7	5	30		33.44	34.20	36.01	4	11.92357542	21.2	173	22.2	22.6	22.4	904	905	904.5
8	0	0	12:43	0.48	1.07	1.2	1	0.862122905	1.4	62	16.3	16.3	16.3	955	956	955.5		65	74	91	26	F	N	FS0288	Jaw	Fair	*After release, laid on bottom	Rickenbacker Marina	25° 44'43.7" N	93	9:50	16:07	9/2/20
8	10	10		10.27	10.49	11.05	2	2.538100559	4.4	69	15.4	15.1	15.3	994	1002	998.0													80° 10'23.1" W
8	5	15		15.16	15.36	15.46	3	4.437541899	7.8	71	14.8	16.4	15.6	1006	1000	1003.0
8	15	30		29.54	30.1	35.53	4	7.230837989	12.8	94	17.6	16.4	17.0	1001	996	998.5
9	0	0	13:56	2.13	2.34	2.48	1	2.370502793	4.1		19.2	18.2	18.7	994	999	996.5		64	77	88	23	F	N	FS0289	Jaw	Good		Rickenbacker Marina	25° 44'43.7" N	93	10:32	16:48	9/3/20
9	5	5		7.30	7.47	7.51	2	5.052067039	8.9		15.1	14.6	14.9	1030	1030	1030.0													80° 10'23.1" W
9	10	10		17.38	17.51	18.00	3	10.08	17.9		19.0	17.9	18.5	899	909	904.0
9	15	15		32.52	33.12	36.05	4	12.42636872	22.1		14.8	15.3	15.1	829	829	829.0
10	0	0	16:24	0.43	1.04	1.20	1	1.309050279	2.2	71	15.8	15.3	15.6	989	995	992.0		66	73	91	25	F	R	FS0288	Jaw	Good/fair	*lots of boat traffic, caught two days prior	Rickenbacker Marina	25° 44'43.7" N	93	11:13	17:27	9/3/20
10	15	15		16.05	16.35	16.54	2	3.599553073	6.3	95	13.6	13.8	13.7	1019	1023	1021.0													80° 10'23.1" W
10	5	20		22.01	22.04	22.12	3	4.325810056	7.6	105	14.5	13.6	14.1	997	1002	999.5
10	10	30		32.00	32.30	35.07	4	6.672178771	11.8	127	11.9	10.9	11.4	839	835	837.0
12	0	0	16:18	0.54	1.19	1.23	1	0.973854749	1.6	60	20.6	21.0	20.8	975	979	977.0		71	81	100	27	M	N	FS0293	Upper Jaw/through nostril	Good		Rickenbacker Marina	25° 44'43.7" N	90	14:03	20:11	9/8/20
12	5	5		6.01	6.32	6.45	2	2.929162011	5.1	60	21.7	21.3	21.5	998	1004	1001.0													80° 10'23.1" W
12	15	20		21.10	21.30	21.45	3	8.51575419	15.1	86	19.7	19.4	19.6	1014	1019	1016.5
12	10	30		31.18	31.5	38.18	4	10.80625698	19.2	113	21.0	20.0	20.5	1040	1033	1036.5
13	0	0	17:58	0.43	1.21	3.17	1	1.364916201	2.3	93	13.0	13.0	13.0	988	986	987.0		62	73	89	20	F	R	FS0289	Jaw	Good	*J hook in lip	Rickenbacker Marina	25° 44'43.7" N	89	14:55	21:00	9/9/20
13	15	15		17.45	18.38	18.48	2	5.38726257	9.5	104	14.8	15.5	15.2	1008	993	1000.5													80° 10'23.1" W
13	10	25		28.18	28.36	28.47	3	8.571620112	15.2	121	15.3	14.0	14.7	1000	1015	1007.5
13	5	30		33.26	33.4	39.41	4	9.242011173	16.4	130	13.3	14.3	13.8	829	822	825.5
14	0	0	16:19	0.59	4.15	4.54	1	1.253184358	2.1	48	19.0	18.6	18.8	986	976	981.0		103	116	146	34	M	N	396668	Jaw	Good	Took a while to land and get first blood (4:15)	Rickenbacker Marina	25° 44'43.7" N	89	15:51	21:55	9/10/20
14	10	10		14.15	14.32	14.45	2	6.225251397	11.0	64	20.3	19.7	20.0	1008	1001	1004.5													80° 10'23.1" W
14	5	15		19.10	19.30	19.40	3	6.225251397	11.0	78	18.3	17.9	18.1	1000	1004	1002.0
14	15	30		39.28	35.23	39.30	4	8.51575419	15.1	86	13.3	12.7	13.0	1013	1014	1013.5
15	0	0	18:35	0.52	2.23	2.4	1	0.806256983	1.3	31	18.6	19.4	19.0	965	962	963.5		81	87	113	29	F	N	FS0294	Jaw	Good		Rickenbacker Marina	25° 44'43.7" N	86	15:51	21:55	9/10/20
15	5	5		7.22	7.39	7.56	2	2.705698324	4.7	61	18.0	17.2	17.6	959	961	960.0													80° 10'23.1" W
15	10	15		17.28	17.40	17.50	3	5.107932961	9.0	81	18.0	20.0	19.0	988	982	985.0
15	15	30		32.21	33.00	37.03	4	6.504581006	11.5	108	18.0	17.2	17.6	1021	996	1008.5
16	0	0	11:30	0.28	0.42	1.05	1	0.471061453	0.7	51	13.0	13.0	13.0	907	905	906.0				67		F	N	0916201A	Upper jaw/through face	Good	*bit someone, did not get tag or measurements (TL estimated)	Rickenbacker Marina	25° 44'43.7" N	89	8:41	14:54	9/16/20
16	15	15		15.19	15.45	15.51	2	3.655418994	6.4	62	13.3	14.8	14.1	965	964	964.5													80° 10'23.1" W
16	5	20		20.23	20.53	21.05	3	4.381675978	7.7	69	12.0	11.3	11.7	974	967	970.5
16	10	30		30.33	31.17	32.3	4	5.498994413	9.7	76	11.1	11.7	11.4	956	964	960.0
17	0	0	13:17	0.18	0.49	1.13	1	1.02972067	1.7	55	12.7	14.5	13.6	932	929	930.5		65	71	88	20	F	R	FS0289	bottom Jaw	Good	*third time caught	Rickenbacker Marina	25° 44'43.7" N	90	8:41	14:54	9/16/20
17	10	10		11.00	11.33	11.5	2	3.487821229	6.1	69	13.7	13.7	13.7	855	869	862.0													80° 10'23.1" W
17	15	25		26.24	27.07	27.2	3	6.895642458	12.2	87	13.8	13.7	13.8	970	969	969.5
17	5	30		31.52	32.06	33.25	4	8.180558659	14.5	97	14.5	14.5	14.5	992	993	992.5
18	0	0	14:34	0.15	0.33	0.59	1	1.085586592	1.8	59	16.7	16.4	16.6	776	772	774.0		64	74	89	26	F	N	FS0299	bottom Jaw	Good		Rickenbacker Marina	25° 44'43.7" N	91	8:41	14:54	9/16/20
18	5	5		5.33	5.51	6.06	2	3.040893855	5.3	75	21.8	20.4	21.1	982	1000	991.0													80° 10'23.1" W
18	10	15		20.20	20.47	21.58	3	5.554860335	9.8	88	18.5	18.9	18.7	976	985	980.5
18	15	30		31.15	32.2	34.47	4	8.012960894	14.2	93	20.0	19.7	19.9	992	985	988.5
19	0	0	?	1.00	1.45	2.44	1	1.588379888	2.7	43	19.0	19.7	19.4	955	958	956.5		72	83	102	30	M	N	FS0300	Jaw	Good		Rickenbacker Marina	25° 44'43.7" N	90	9:32	15:34	9/17/20
19	15	15		17.20	17.35	17.44	2	5.666592179	10.0	77	18.5	18.5	18.5	956	960	958.0													80° 10'23.1" W
19	10	25		27.17	27.53	28.59	3	9.800670391	17.4	90	17.2	17.5	17.4	762	800	781.0
19	5	30		33.14	33.27	36.33	4	10.63865922	18.9	95	17.6	17.3	17.5	1019	1025	1022.0
20	0	0	13:33	0.37	1.27	2.18	1	1.197318436	2.0	61	18.5	19.4	19.0	1001	995	998.0		65	74	91	26	M	N	FS0301	Jaw	Good		Rickenbacker Marina	25° 44'43.7" N	91	9:32	15:34	9/17/20
20	10	10		11.47	12.16	12.29	2	5.610726257	9.9	67	20.0	19.3	19.7	768	769	768.5													80° 10'23.1" W
20	5	15		17.04	18.14	18.25	3	7.286703911	12.9	73	17.5	17.6	17.6	974	967	970.5
20	15	30		33.07	35.09	39.01	4	9.353743017	16.6	103	19.2	18.2	18.7	944	939	941.5
21	0	0	14:30	1.56	2.06	2.15	1	1.085586592	1.8	40	20.7	21.0	20.9	936	945	940.5		100	120	153	40	M	N	396669	Jaw	Good		Rickenbacker Marina	25° 44'43.7" N	91	9:32	15:34	9/17/20
21	5	5		8.39	8.42	8.50	2	3.040893855	5.3	56	20.5	18.2	19.4	982	971	976.5													80° 10'23.1" W
21	10	15		17.50	18.10	18.20	3	5.666592179	10.0	66	18.9	20.0	19.5	979	992	985.5
21	15	30		32.30	33.52	35.31	4	8.850949721	15.7	94	19.1	17.8	18.5	878	888	883.0
22	0	0	14:33	1.59	2.15	2.20	1	1.02972067	1.7	47	19.3	19.6	19.5	825	825	825.0		94	108	134	33	M	N	396670	Jaw	Good	*had to put hand reel down to land other shark (#21)	Rickenbacker Marina	25° 44'43.7" N	91	9:32	15:34	9/17/20
22	15	15		16.43	18.36	18.42	2	2.929162011	5.1	61	20.5	20.4	20.5	960	949	954.5													80° 10'23.1" W
22	5	20		23.04	23.55	24.04	3	4.493407821	7.9	68	20.0	17.8	18.9	973	951	962.0
22	10	30		33.21	33.44	35.49	4	6.225251397	11.0	89	21.2	19.6	20.4	984	969	976.5
23	0	0	15:22	1.21	2.33	2.54	1	0.917988827	1.5	50	20.4	20.4	20.4	951	956	953.5		81	91	117	31	F	N	FS0302	Jaw	Good		Rickenbacker Marina	25° 44'43.7" N	93	9:32	15:34	9/17/20
23	10	10		12.17	13.11	13.20	2	6.001787709	10.6	79	21.4	21.2	21.3	966	962	964.0													80° 10'23.1" W
23	15	25		27.51	28.13	28.21	3	8.627486034	15.3		20.0	20.4	20.2	991	991	991.0
23	5	30		33.2	33.45	38.01	4	9.186145251	16.3		20.4	20.4	20.4	952	979	965.5
24	0	0	14:31	0.22	0.41	1.51	1	0.806256983	1.3	53	18.9	20.0	19.5	903	911	907.0		93	107	132	31	M	N	FS0306	corner of mouth	Good		Rickenbacker Marina	25° 44'43.7" N	91	9:27	15:40	10/1/20
24	5	5		6.26	6.40	6.49	2	2.817430168	4.9	62	19.0	19.0	19.0	779	770	774.5													80° 10'23.1" W
24	15	20		21.26	21.47	21.58	3	4.77273743	8.4	61	17.9	18.3	18.1	834	832	833.0
24	10	30		31.43	32.18	34.51	4	6.728044693	11.9	71	18.0	18.9	18.5	943	939	941.0
25	0	0	18:15	1.07	1.31	2.22	1	0.806256983	1.3	49	17.2	16.7	17.0	892	901	896.5		78	88	110	30	F	N	FS0307	lower jaw	Good		Rickenbacker Marina	25° 44'43.7" N	87	13:48	18:53	10/7/20
25	15	15		16.15	16.32	16.57	2	4.102346369	7.2	61	16.1	16.7	16.4	937	927	932.0													80° 10'23.1" W
25	10	25		26.30	26.53	27.02	3	5.945921788	10.5	74	18.2	17.3	17.8	936	929	932.5
25	5	30		31.55	32.10	37.04	4	6.728044693	11.9	85	17.5	17.2	17.4	633	657	645.0
26	0	0	14:52	1.08	1.47	2.55	1	0.750391061	1.2	50	19.1	20.0	19.6	902	897	899.5		89	104	128	25	M	N	FS0308	Lower jaw	Good		Rickenbacker Marina	25° 44'43.7" N	88	14:37	21:09	10/8/20
26	10	10		12.30	13.05	13.16	2	2.985027933	5.2	64	18.5	18.5	18.5	925	919	922.0													80° 10'23.1" W
26	5	15		17.53	18.23	18.32	3	3.767150838	6.6	64	18.2	19.6	18.9	932	927	929.5
26	15	30		33.03	33.32	36.00	4	5.890055866	10.4		18.5	19.6	19.1	946	945	945.5
27	15	30					4
27	0	0	18:22	2.06	2.22	3.09	1	0.862122905	1.4		20.0	19.3	19.7	917	915	916.0				138		M	R	395407	Jaw		*recap from SRC in March, broke the line before fourth draw, TL estimated, SRC measured 122 TL	Rickenbacker Marina	25° 44'43.7" N	87	15:34	22:11	10/9/20
27	5	5		7.55	9.23	9.32	2	2.482234637	4.3	53	20.0	19.4	19.7	948	941	944.5													80° 10'23.1" W
27	10	15		19.11	19.31	19.5	3	3.82301676	6.7		18.2	18.9	18.6	876	904	890.0
11	0	0	10:21	1.09	2.16	3.34	1	1.755977654	3.0	49	17.9	18.3	18.1	773	767	770.0		87	98	121	34	F	N	FS0310	Lower jaw	Good	to replace shark # 27 that broke the line	Royal Road	25° 43'15.0" N	87	9:32	16:13	10/30/20
11	5	5		8.28	8.55	9.16	2	4.381675978	7.7	57	18.2	19.5	18.9	777	788	782.5													80° 14'34.6" W
11	10	15		18.58	19.2	19.42	3	7.454301676	13.2	72	19.2	17.5	18.4	778	765	771.5
11	15	30		34.28	35.14	38.37	4	10.97385475	19.5	105	19.0	17.5	18.3	769	771	770.0
28	0	0	16:10	0.22	0.47	1.23	1	1.02972067	1.7	44	17.6	17.6	17.6	818	826	822.0		45	52	63	16	M	N	FS0309	Gut (swallowed)	Good		Rickenbacker Marina	25° 44'43.7" N	81	15:31	21:49	10/23/20
28	15	15		16.00	16.13	16.23	2	4.102346369	7.2	57	17.3	17.5	17.4	850	850	850.0													80° 10'23.1" W
28	5	20		20.47	21.55	22.03	3	4.493407821	7.9	69	18.2	18.9	18.6	953	950	951.5
28	10	30		31.36	32.12	35.43	4	6.392849162	11.3	77	17.9	16.4	17.2	911	908	909.5
29	0	0	11:09	0.51	2.26	2.44	1	1.253184358	2.1	37	14.9	15.1	15.0	660	678	669.0		59	67	82	24	F	R	FS0290	Gut (Swallowed)	Good		Rickenbacker Marina	25° 44'43.7" N	86	7:37	13:48	10/28/20
29	10	10		12.19	12.36	13.08	2	5.666592179	10.0	45	16.4	15.5	16.0	892	885	888.5													80° 10'23.1" W
29	15	25		27.47	28.03	28.14	3	8.627486034	15.3	76	13.3	13.3	13.3	887	884	885.5
29	5	30		33.02	33.21	35.42	4	10.86212291	19.3	73	12.2	14.6	13.4	820	819	819.5
30	0	0	9:25	0.28	2.29	2.51	1	0.973854749	1.6	62	17.2	18.0	17.6	772	770	771.0		65	74	89	24	F	R	FS0287	Jaw	Good		Royal Road	25° 43'15.0" N	86	9:32	16:13	10/30/20
30	5	5		7.28	7.46	7.56	2	2.761564246	4.8		20.7	19.7	20.2	799	792	795.5													80° 14'34.6" W
30	15	20		22.35	23.03	23.15	3	4.269944134	7.5	81	18.5	19.0	18.8	772	761	766.5
30	10	30		32.52	33.12	34.34	4	5.722458101	10.1		19.6	17.5	18.6	791	787	789.0
31	0	0	12:25	1.11	2.35	2.48	1	1.085586592	1.8	51	14.5	14.5	14.5	706	702	704.0		75	86	105	29	F	N	FS0312	Jaw	Good	to replace shark 17 recap, tag may not stay	Royal Road	25° 43'15.0" N	88	9:32	16:13	10/30/20
31	10	10		12.40	13.08	13.19	2	3.487821229	6.1	60	13.5	12.5	13.0	754	749	751.5													80° 14'34.6" W
31	15	25		28.06	29.42	29.50	3	4.77273743	8.4	68	13.8	13.1	13.5	758	748	753.0
31	5	30		34.46	35.16	39.17	4	5.834189944	10.3	71	12.7	13.5	13.1	742	745	743.5
