# Supplementary material for: The physiological stress response of juvenile nurse sharks (Ginglymostoma cirratum) to catch-and-release recreational angling
Source: PLoS One. 2025 Jan 3;20(1):e0316838. doi: 10.1371/journal.pone.0316838 (PMC11698477; doi:10.1371/journal.pone.0316838)
Supplement: S2 Dataset — (R) [file pone.0316838.s002.R]

#The physiological stress response of juvenile nurse sharks (Ginglymostoma 
# cirratum) to catch-and-release recreational angling

#Katherine C. Giesy, Jacob Jerome, Julia Wester, Evan D’Alessandro, 
#M. Danielle McDonald, Catherine Macdonald

#2024

## R version 3.6.3


install.packages("sjPlot")
install.packages("EMAtools")
install.packages("gridExtra")


library(tidyverse)
library(dplyr)
library(lme4)
library(nlme)
library(ggplot2)
library(RColorBrewer)
library(sjPlot)
library(EMAtools)
library(gridExtra)


shark_data <- read.csv("data.csv")


# ---- lactate ----

  L_rand_int <- lme(lactate ~ total_time,
                 random = ~1 | shark_ID,
                 data = shark_data, na.action = na.omit)
 
  
  summary(L_rand_int)
 

  L_rand_int_temp <- lme(lactate ~ total_time + Temperature_C,
                    random = ~1 | shark_ID,
                    data = shark_data, na.action = na.omit)
  
  summary(L_rand_int_temp)

  tab_model(L_rand_int_temp)
  
  
  L_rand_int_size <- lme(lactate ~ total_time + TL,
                       random = ~1 | shark_ID,
                       data = shark_data, na.action = na.omit)
  
  summary(L_rand_int_size)
  
 
   L_rand_int_just_size <- lme(lactate ~ TL,
                            random = ~1 | shark_ID,
                            data = shark_data, na.action = na.omit)
  
  summary(L_rand_int_just_size)
  
  
  shark_data <- shark_data %>% 
    mutate(sex = ifelse(Sex == "M", 0, 1)) %>%
    fill(sex, .direction = "updown")
  
  L_rand_int_sex <- lme(lactate ~ total_time + sex,
                         random = ~1 | shark_ID,
                         data = shark_data, na.action = na.omit)
  
  summary(L_rand_int_sex)
  

  Size_sex <- lme(TL ~ sex_1,
                  data = shark_data, na.action = na.omit)
  
  summary(Size_sex)  

  
  L_rand_int_everything <- lme(lactate ~ total_time + Temperature_C + TL + site,
                         random = ~1 | shark_ID,
                         data = shark_data, na.action = na.omit)
  
  summary(L_rand_int_everything)
  
  tab_model(L_rand_int_everything)

  
  lme.dscore(L_rand_int_everything, data = shark_data, type = "nlme")

  
  shark_data2 <- shark_data %>% 
    mutate(Draw0 = Draw - 1,
           init_lactate = ifelse(Draw == 1, lactate, NA),
           init_glucose = ifelse(Draw == 1, glucose, NA),
           init_hematocrit = ifelse(Draw == 1, avg_hematocrit, NA),
           init_osmo = ifelse(Draw == 1, avg_osmo, NA)) %>% 
    fill(init_lactate, .direction = "updown") %>% 
    fill(init_glucose, .direction = "updown") %>% 
    fill(init_hematocrit, .direction = "updown") %>%
    fill(init_osmo, .direction = "updown") %>%
    filter(Draw0 != 0)
 
  L_draw <- lme(lactate ~ Draw0 + fight_time,
                    random = ~1 | shark_ID,
                    data = shark_data2, na.action = na.omit)
  
  summary(L_draw)

  L_draw_temp <- lme(lactate ~ Draw0 + fight_time + Temperature_C,
                random = ~1 | shark_ID,
                data = shark_data2, na.action = na.omit)
  
  summary(L_draw_temp)
  
  L_draw_size <- lme(lactate ~ Draw0 + fight_time + TL,
                     random = ~1 | shark_ID,
                     data = shark_data2, na.action = na.omit)
  
  summary(L_draw_size)
  
  
  L_draw_temp_size <- lme(lactate ~ Draw0 + fight_time + Temperature_C + TL + site,
                     random = ~1 | shark_ID,
                     data = shark_data2, na.action = na.omit)
  
  summary(L_draw_temp_size)
  
  tab_model(L_draw_temp_size)
  
  
  lme.dscore(L_draw_temp_size, data = shark_data2, type = "nlme")
  
  
  L_draw_sex <- lme(lactate ~ Draw0 + fight_time + sex_1,
                     random = ~1 | shark_ID,
                     data = shark_data2, na.action = na.omit)
  
  summary(L_draw_sex)

  

  L_rand_int_ssr <- sum(resid(L_rand_int)^2)
  
  L_rand_int_diag <- data.frame(fitted = fitted(L_rand_int),
                                residuals = resid(L_rand_int))
  L_rand_int_diag
  

  
  ggplot(L_rand_int_diag) +
    geom_point(aes(x = fitted, y = residuals)) +
    geom_hline(yintercept = 0,
               col = "red", size = 1.5, linetype = "dashed") +
    theme_bw(16)
    

    
    L_rand_int_temp_ssr <- sum(resid(L_rand_int_temp)^2)
    
    L_rand_int_temp_diag <- data.frame(fitted = fitted(L_rand_int_temp),
                                  residuals = resid(L_rand_int_temp))
    L_rand_int_temp_diag
    
    
    ggplot(L_rand_int_temp_diag) +
      geom_point(aes(x = fitted, y = residuals)) +
      geom_hline(yintercept = 0,
                 col = "red", size = 1.5, linetype = "dashed") +
      theme_bw(16)
    
    
    L_rand_int_size_ssr <- sum(resid(L_rand_int_size)^2)
    
    L_rand_int_size_diag <- data.frame(fitted = fitted(L_rand_int_size),
                                       residuals = resid(L_rand_int_size))
    L_rand_int_size_diag
    
    
    ggplot(L_rand_int_size_diag) +
      geom_point(aes(x = fitted, y = residuals)) +
      geom_hline(yintercept = 0,
                 col = "red", size = 1.5, linetype = "dashed") +
      theme_bw(16)
    

    
    L_rand_int_sex_ssr <- sum(resid(L_rand_int_sex)^2)
    
    L_rand_int_sex_diag <- data.frame(fitted = fitted(L_rand_int_sex),
                                       residuals = resid(L_rand_int_sex))
    L_rand_int_sex_diag
    
    
    ggplot(L_rand_int_sex_diag) +
      geom_point(aes(x = fitted, y = residuals)) +
      geom_hline(yintercept = 0,
                 col = "red", size = 1.5, linetype = "dashed") +
      theme_bw(16)
    

    
    L_rand_int_draw_ssr <- sum(resid(L_draw)^2)
    
    L_rand_int_draw_diag <- data.frame(fitted = fitted(L_draw),
                                       residuals = resid(L_draw))
    L_rand_int_draw_diag
    
    
    ggplot(L_rand_int_draw_diag) +
      geom_point(aes(x = fitted, y = residuals)) +
      geom_hline(yintercept = 0,
                 col = "red", size = 1.5, linetype = "dashed") +
      theme_bw(16)
    
    
  

    L_rand_int_draw_temp_ssr <- sum(resid(L_draw_temp)^2)
    
    L_rand_int_draw_temp_diag <- data.frame(fitted = fitted(L_draw_temp),
                                       residuals = resid(L_draw_temp))
    L_rand_int_draw_temp_diag
    
    
    ggplot(L_rand_int_draw_temp_diag) +
      geom_point(aes(x = fitted, y = residuals)) +
      geom_hline(yintercept = 0,
                 col = "red", size = 1.5, linetype = "dashed") +
      theme_bw(16)
    
    

    
    L_rand_int_draw_size_ssr <- sum(resid(L_draw_size)^2)
    
    L_rand_int_draw_size_diag <- data.frame(fitted = fitted(L_draw_size),
                                            residuals = resid(L_draw_size))
    L_rand_int_draw_size_diag
    
    
    ggplot(L_rand_int_draw_size_diag) +
      geom_point(aes(x = fitted, y = residuals)) +
      geom_hline(yintercept = 0,
                 col = "red", size = 1.5, linetype = "dashed") +
      theme_bw(16)
    
    
    
    L_rand_int_draw_sex_ssr <- sum(resid(L_draw_sex)^2)
    
    L_rand_int_draw_sex_diag <- data.frame(fitted = fitted(L_draw_sex),
                                            residuals = resid(L_draw_sex))
    L_rand_int_draw_sex_diag
    
    
    ggplot(L_rand_int_draw_sex_diag) +
      geom_point(aes(x = fitted, y = residuals)) +
      geom_hline(yintercept = 0,
                 col = "red", size = 1.5, linetype = "dashed") +
      theme_bw(16)
    

    
    shark_data <- shark_data %>% 
      mutate(predicted_lactate1 = predict(L_rand_int,
                                         shark_data,
                                         level = 1))
   
    
    ggplot(shark_data) +
      geom_jitter(aes(x=total_time, y=lactate, color = Temperature_C)) +
      scale_colour_gradient(name = "Temperature (°C)", low = "yellow", high = "red", na.value = NA) +
      geom_line(aes(x = total_time, y=predicted_lactate1, group=shark_ID, color = Temperature_C)) +
      geom_smooth(method = lm, aes(x = total_time, y=predicted_lactate1), color = "black") +
      xlab("Total Fight Time (minutes)") + ylab("Lactate (mmol/L)") +
      labs(colour="Temperature (°C)") +
      theme_minimal()
    
    
    
    shark_data <- shark_data %>% 
      mutate(predicted_lactate_temp = predict(L_rand_int_temp,
                                          shark_data,
                                          level = 1))
    
    ggplot(shark_data) +
      geom_jitter(aes(x=total_time, y=lactate, color = Temperature_C)) +
      scale_colour_gradient(low = "yellow", high = "red", na.value = NA) +
      geom_line(aes(x = total_time, y=predicted_lactate_temp, group=shark_ID, color = Temperature_C)) +
      geom_smooth(aes(x = total_time, y=predicted_lactate_temp), color = "black") +
      theme_minimal()
    
    
# ---- glucose ----

    G_rand_int <- lme(glucose ~ total_time,
                      random = ~1 | shark_ID,
                      data = shark_data, na.action = na.omit)
    
    
    summary(G_rand_int)
    

    G_rand_int_temp <- lme(glucose ~ total_time + Temperature_C,
                      random = ~1 | shark_ID,
                      data = shark_data, na.action = na.omit)
    
    
    summary(G_rand_int_temp)

    
    G_rand_int_size <- lme(glucose ~ total_time + TL,
                           random = ~1 | shark_ID,
                           data = shark_data, na.action = na.omit)
    
    summary(G_rand_int_size)
    

    
    G_rand_int_just_size <- lme(glucose ~ TL,
                                random = ~1 | shark_ID,
                                data = shark_data, na.action = na.omit)
    
    summary(G_rand_int_just_size)
    

    
    G_rand_int_sex <- lme(glucose ~ total_time + sex_1,
                          random = ~1 | shark_ID,
                          data = shark_data, na.action = na.omit)
    
    summary(G_rand_int_sex)
    

    
    G_rand_int_everything <- lme(glucose ~ total_time + Temperature_C + TL,
                                 random = ~1 | shark_ID,
                                 data = shark_data, na.action = na.omit)
    
    summary(G_rand_int_everything)
    
    tab_model(G_rand_int_everything)
    
    
    
    lme.dscore(G_rand_int_everything, data = shark_data, type = "nlme")    
    
 
    
    G_draw <- lme(glucose ~ Draw0 + fight_time,
                  random = ~1 | shark_ID,
                  data = shark_data2, na.action = na.omit)
    
    summary(G_draw)


    
    G_draw_temp <- lme(glucose ~ Draw0 + fight_time + Temperature_C,
                       random = ~1 | shark_ID,
                       data = shark_data2, na.action = na.omit)
    
    summary(G_draw_temp)
    

    
    G_draw_size <- lme(glucose ~ Draw0 + fight_time + TL,
                       random = ~1 | shark_ID,
                       data = shark_data2, na.action = na.omit)
    
    summary(G_draw_size)
    

    
    G_draw_sex <- lme(glucose ~ Draw0 + fight_time + sex_1,
                      random = ~1 | shark_ID,
                      data = shark_data2, na.action = na.omit)
    
    summary(G_draw_sex)
    

    
    G_draw_temp_size <- lme(glucose ~ Draw0 + fight_time + Temperature_C + TL,
                            random = ~1 | shark_ID,
                            data = shark_data2, na.action = na.omit)
    
    summary(G_draw_temp_size)
    
    tab_model(G_draw_temp_size)
    

    
    lme.dscore(G_draw_temp_size, data = shark_data2, type = "nlme")    
    
    
  
    
    G_rand_int_ssr <- sum(resid(G_rand_int)^2)
    
    G_rand_int_diag <- data.frame(fitted = fitted(G_rand_int),
                                  residuals = resid(G_rand_int))
    G_rand_int_diag
    

    
    ggplot(G_rand_int_diag) +
      geom_point(aes(x = fitted, y = residuals)) +
      geom_hline(yintercept = 0,
                 col = "red", size = 1.5, linetype = "dashed") +
      theme_bw(16)
    

    
    G_rand_int_temp_ssr <- sum(resid(G_rand_int_temp)^2)
    
    G_rand_int_temp_diag <- data.frame(fitted = fitted(G_rand_int_temp),
                                       residuals = resid(G_rand_int_temp))
    G_rand_int_temp_diag
    
    
    ggplot(G_rand_int_temp_diag) +
      geom_point(aes(x = fitted, y = residuals)) +
      geom_hline(yintercept = 0,
                 col = "red", size = 1.5, linetype = "dashed") +
      theme_bw(16)
    

    
    G_rand_int_size_ssr <- sum(resid(G_rand_int_size)^2)
    
    G_rand_int_size_diag <- data.frame(fitted = fitted(G_rand_int_size),
                                       residuals = resid(G_rand_int_size))
    G_rand_int_size_diag
    
    
    ggplot(G_rand_int_size_diag) +
      geom_point(aes(x = fitted, y = residuals)) +
      geom_hline(yintercept = 0,
                 col = "red", size = 1.5, linetype = "dashed") +
      theme_bw(16)
    

    
    G_rand_int_sex_ssr <- sum(resid(G_rand_int_sex)^2)
    
    G_rand_int_sex_diag <- data.frame(fitted = fitted(G_rand_int_sex),
                                      residuals = resid(G_rand_int_sex))
    G_rand_int_sex_diag
    
    
    ggplot(G_rand_int_sex_diag) +
      geom_point(aes(x = fitted, y = residuals)) +
      geom_hline(yintercept = 0,
                 col = "red", size = 1.5, linetype = "dashed") +
      theme_bw(16) 
   

    
    G_rand_int_draw_ssr <- sum(resid(G_draw)^2)
    
    G_rand_int_draw_diag <- data.frame(fitted = fitted(G_draw),
                                       residuals = resid(G_draw))
    G_rand_int_draw_diag
    
    
    ggplot(G_rand_int_draw_diag) +
      geom_point(aes(x = fitted, y = residuals)) +
      geom_hline(yintercept = 0,
                 col = "red", size = 1.5, linetype = "dashed") +
      theme_bw(16)
    
    
    
    G_rand_int_draw_temp_ssr <- sum(resid(G_draw_temp)^2)
    
    G_rand_int_draw_temp_diag <- data.frame(fitted = fitted(G_draw_temp),
                                            residuals = resid(G_draw_temp))
    G_rand_int_draw_temp_diag
    
    
    ggplot(G_rand_int_draw_temp_diag) +
      geom_point(aes(x = fitted, y = residuals)) +
      geom_hline(yintercept = 0,
                 col = "red", size = 1.5, linetype = "dashed") +
      theme_bw(16)
    
    

    
    G_rand_int_draw_size_ssr <- sum(resid(G_draw_size)^2)
    
    G_rand_int_draw_size_diag <- data.frame(fitted = fitted(G_draw_size),
                                            residuals = resid(G_draw_size))
    G_rand_int_draw_size_diag
    
    
    ggplot(G_rand_int_draw_size_diag) +
      geom_point(aes(x = fitted, y = residuals)) +
      geom_hline(yintercept = 0,
                 col = "red", size = 1.5, linetype = "dashed") +
      theme_bw(16)


    
    G_rand_int_draw_sex_ssr <- sum(resid(G_draw_sex)^2)
    
    G_rand_int_draw_sex_diag <- data.frame(fitted = fitted(G_draw_sex),
                                           residuals = resid(G_draw_sex))
    G_rand_int_draw_sex_diag
    
    
    ggplot(G_rand_int_draw_sex_diag) +
      geom_point(aes(x = fitted, y = residuals)) +
      geom_hline(yintercept = 0,
                 col = "red", size = 1.5, linetype = "dashed") +
      theme_bw(16)
    

    
    shark_data <- shark_data %>% 
      mutate(predicted_glucose1 = predict(G_rand_int,
                                          shark_data,
                                          level = 1))
    
    
    ggplot(shark_data) +
      geom_jitter(aes(x=total_time, y=glucose, color = Temperature_C)) +
      scale_colour_gradient(low = "yellow", high = "red", na.value = NA) +
      geom_line(aes(x = total_time, y=predicted_glucose1, group=shark_ID, color = Temperature_C)) +
      geom_smooth(aes(x = total_time, y=predicted_glucose1), color = "black") +
      theme_minimal()
    
    
    shark_data <- shark_data %>% 
      mutate(predicted_glucose_temp = predict(G_rand_int_temp,
                                              shark_data,
                                              level = 1))
    
    ggplot(shark_data) +
      geom_jitter(aes(x=total_time, y=glucose, color = Temperature_C)) +
      scale_colour_gradient(low = "yellow", high = "red", na.value = NA) +
      geom_line(aes(x = total_time, y=predicted_glucose_temp, group=shark_ID, color = Temperature_C)) +
      geom_smooth(aes(x = total_time, y=predicted_glucose_temp), color = "black") +
      theme_minimal()
   
    
# ---- hematocrit ----     
    
    H_rand_int <- lme(avg_hematocrit ~ total_time,
                      random = ~1 | shark_ID,
                      data = shark_data, na.action = na.omit)
    
    
    summary(H_rand_int)
    
    
    H_rand_int_temp <- lme(avg_hematocrit ~ total_time + Temperature_C,
                           random = ~1 | shark_ID,
                           data = shark_data, na.action = na.omit)
    
    
    summary(H_rand_int_temp)
    

    
    H_rand_int_size <- lme(avg_hematocrit ~ total_time + TL,
                           random = ~1 | shark_ID,
                           data = shark_data, na.action = na.omit)
    
    summary(H_rand_int_size)
    

    
    H_rand_int_just_size <- lme(avg_hematocrit ~ TL,
                                random = ~1 | shark_ID,
                                data = shark_data, na.action = na.omit)
    
    summary(H_rand_int_just_size)
    

    
    H_rand_int_sex <- lme(avg_hematocrit ~ total_time + sex_1,
                          random = ~1 | shark_ID,
                          data = shark_data, na.action = na.omit)
    
    summary(H_rand_int_sex)

    
    H_rand_int_everything <- lme(avg_hematocrit ~ total_time + Temperature_C + TL + site,
                                 random = ~1 | shark_ID,
                                 data = shark_data, na.action = na.omit)
    
    summary(H_rand_int_everything)
    
    tab_model(H_rand_int_everything)
    

    
    lme.dscore(H_rand_int_everything, data = shark_data, type = "nlme")    
    
    
    
    H_draw <- lme(avg_hematocrit ~ Draw0 + fight_time,
                  random = ~1 | shark_ID,
                  data = shark_data2, na.action = na.omit)
    
    summary(H_draw)
    

    
    H_draw_temp <- lme(avg_hematocrit ~ Draw0 + fight_time + Temperature_C,
                       random = ~1 | shark_ID,
                       data = shark_data2, na.action = na.omit)
    
    summary(H_draw_temp)
    

    
    H_draw_size <- lme(avg_hematocrit ~ Draw0 + fight_time + TL,
                       random = ~1 | shark_ID,
                       data = shark_data2, na.action = na.omit)
    
    summary(H_draw_size)
    

    
    H_draw_sex <- lme(avg_hematocrit ~ Draw0 + fight_time + sex_1,
                      random = ~1 | shark_ID,
                      data = shark_data2, na.action = na.omit)
    
    summary(H_draw_sex)
    

    
    H_draw_temp_size <- lme(avg_hematocrit ~ Draw0 + fight_time + Temperature_C + TL + site,
                            random = ~1 | shark_ID,
                            data = shark_data2, na.action = na.omit)
    
    summary(H_draw_temp_size)
    
    tab_model(H_draw_temp_size)
    

    
    lme.dscore(H_draw_temp_size, data = shark_data2, type = "nlme")     
    
    
    
    H_rand_int_ssr <- sum(resid(H_rand_int)^2)
    
    H_rand_int_diag <- data.frame(fitted = fitted(H_rand_int),
                                  residuals = resid(H_rand_int))
    H_rand_int_diag
    

    
    ggplot(H_rand_int_diag) +
      geom_point(aes(x = fitted, y = residuals)) +
      geom_hline(yintercept = 0,
                 col = "red", size = 1.5, linetype = "dashed") +
      theme_bw(16)
    

    
    H_rand_int_temp_ssr <- sum(resid(H_rand_int_temp)^2)
    
    H_rand_int_temp_diag <- data.frame(fitted = fitted(H_rand_int_temp),
                                       residuals = resid(H_rand_int_temp))
    H_rand_int_temp_diag
    
    
    ggplot(H_rand_int_temp_diag) +
      geom_point(aes(x = fitted, y = residuals)) +
      geom_hline(yintercept = 0,
                 col = "red", size = 1.5, linetype = "dashed") +
      theme_bw(16)
    

    
    H_rand_int_size_ssr <- sum(resid(H_rand_int_size)^2)
    
    H_rand_int_size_diag <- data.frame(fitted = fitted(H_rand_int_size),
                                       residuals = resid(H_rand_int_size))
    H_rand_int_size_diag
    
    
    ggplot(H_rand_int_size_diag) +
      geom_point(aes(x = fitted, y = residuals)) +
      geom_hline(yintercept = 0,
                 col = "red", size = 1.5, linetype = "dashed") +
      theme_bw(16)
    
    
    H_rand_int_sex_ssr <- sum(resid(H_rand_int_sex)^2)
    
    H_rand_int_sex_diag <- data.frame(fitted = fitted(H_rand_int_sex),
                                      residuals = resid(H_rand_int_sex))
    H_rand_int_sex_diag
    
    
    ggplot(H_rand_int_sex_diag) +
      geom_point(aes(x = fitted, y = residuals)) +
      geom_hline(yintercept = 0,
                 col = "red", size = 1.5, linetype = "dashed") +
      theme_bw(16)
    
    
    H_rand_int_draw_ssr <- sum(resid(H_draw)^2)
    
    H_rand_int_draw_diag <- data.frame(fitted = fitted(H_draw),
                                       residuals = resid(H_draw))
    H_rand_int_draw_diag
    
    
    ggplot(H_rand_int_draw_diag) +
      geom_point(aes(x = fitted, y = residuals)) +
      geom_hline(yintercept = 0,
                 col = "red", size = 1.5, linetype = "dashed") +
      theme_bw(16)
    

    
    H_rand_int_draw_temp_ssr <- sum(resid(H_draw_temp)^2)
    
    H_rand_int_draw_temp_diag <- data.frame(fitted = fitted(H_draw_temp),
                                            residuals = resid(H_draw_temp))
    H_rand_int_draw_temp_diag
    
    
    ggplot(H_rand_int_draw_temp_diag) +
      geom_point(aes(x = fitted, y = residuals)) +
      geom_hline(yintercept = 0,
                 col = "red", size = 1.5, linetype = "dashed") +
      theme_bw(16)
    
    
    
    H_rand_int_draw_size_ssr <- sum(resid(H_draw_size)^2)
    
    H_rand_int_draw_size_diag <- data.frame(fitted = fitted(H_draw_size),
                                            residuals = resid(H_draw_size))
    H_rand_int_draw_size_diag
    
    
    ggplot(H_rand_int_draw_size_diag) +
      geom_point(aes(x = fitted, y = residuals)) +
      geom_hline(yintercept = 0,
                 col = "red", size = 1.5, linetype = "dashed") +
      theme_bw(16)

    
    
    H_rand_int_draw_sex_ssr <- sum(resid(H_draw_sex)^2)
    
    H_rand_int_draw_sex_diag <- data.frame(fitted = fitted(H_draw_sex),
                                           residuals = resid(H_draw_sex))
    H_rand_int_draw_sex_diag
    
    
    ggplot(H_rand_int_draw_sex_diag) +
      geom_point(aes(x = fitted, y = residuals)) +
      geom_hline(yintercept = 0,
                 col = "red", size = 1.5, linetype = "dashed") +
      theme_bw(16)
  
  

    
    shark_data <- shark_data %>% 
      mutate(predicted_hematocrit1 = predict(H_rand_int,
                                          shark_data,
                                          level = 1))

    
    ggplot(shark_data) +
      geom_jitter(aes(x=total_time, y=avg_hematocrit, color = Temperature_C)) +
      scale_colour_gradient(low = "yellow", high = "red", na.value = NA) +
      geom_line(aes(x = total_time, y=predicted_hematocrit1, group=shark_ID, color = Temperature_C)) +
      geom_smooth(aes(x = total_time, y=predicted_hematocrit1), color = "black") +
      theme_minimal()
    

    
    ggplot(shark_data) +
      geom_jitter(aes(x=total_time, y=avg_hematocrit, color = TL)) +
      scale_colour_gradient(low = "light blue", high = "blue", na.value = NA) +
      geom_line(aes(x = total_time, y=predicted_hematocrit1, group=shark_ID, color = TL)) +
      geom_smooth(aes(x = total_time, y=predicted_hematocrit1), color = "black") +
      theme_minimal()
    
    
    ggplot(shark_data) +
      geom_jitter(aes(x=total_time, y=avg_hematocrit, color = Sex)) +
      geom_line(aes(x = total_time, y=predicted_hematocrit1, group=shark_ID, color = Sex)) +
      geom_smooth(aes(x = total_time, y=predicted_hematocrit1), color = "black") +
      theme_minimal()
    
    
    shark_data <- shark_data %>% 
      mutate(predicted_hematocrit_temp = predict(H_rand_int_temp,
                                              shark_data,
                                              level = 1))
    
    ggplot(shark_data) +
      geom_jitter(aes(x=total_time, y=avg_hematocrit, color = Temperature_C)) +
      scale_colour_gradient(low = "yellow", high = "red", na.value = NA) +
      geom_line(aes(x = total_time, y=predicted_hematocrit_temp, group=shark_ID, color = Temperature_C)) +
      geom_smooth(aes(x = total_time, y=predicted_hematocrit_temp), color = "black") +
      theme_minimal()
    

# ---- osmolality ----  
    
    ggplot(shark_data) + 
      geom_jitter(aes(x = total_time, y = avg_osmo)) +
      geom_text(aes(x = total_time, y = avg_osmo, label = shark_ID), hjust=0, vjust=0) +
      labs (title = "Osmolality", 
            x = "Total Fight Time",
            y = "Osmolality") +
      theme_bw()
    

    ggplot(shark_data) + 
      geom_jitter(aes(x = total_time, y = avg_osmo)) +
      geom_text(aes(x = total_time, y = avg_osmo, label = shark_ID), hjust=0, vjust=0) +
      labs (title = "Osmolality", 
            x = "Total Fight Time",
            y = "Osmolality") +
      theme_bw() +
      facet_wrap( ~ shark_ID, ncol=5)
    

    
    O_rand_int <- lme(avg_osmo ~ total_time,
                      random = ~1 | shark_ID,
                      data = shark_data, na.action = na.omit)
    
    
    summary(O_rand_int)
    

    
    O_rand_int_temp <- lme(avg_osmo ~ total_time + Temperature_C,
                           random = ~1 | shark_ID,
                           data = shark_data, na.action = na.omit)
    
    
    summary(O_rand_int_temp)
    

    
    O_rand_int_size <- lme(avg_osmo ~ total_time + TL,
                           random = ~1 | shark_ID,
                           data = shark_data, na.action = na.omit)
    
    summary(O_rand_int_size)
    

    O_rand_int_just_size <- lme(avg_osmo ~ TL,
                                random = ~1 | shark_ID,
                                data = shark_data, na.action = na.omit)
    
    summary(O_rand_int_just_size)
    

    
    O_rand_int_sex <- lme(avg_osmo ~ total_time + sex_1,
                          random = ~1 | shark_ID,
                          data = shark_data, na.action = na.omit)
    
    summary(O_rand_int_sex)
    

    
    O_rand_int_everything <- lme(avg_osmo ~ total_time + Temperature_C + TL + site,
                                 random = ~1 | shark_ID,
                                 data = shark_data, na.action = na.omit)
    
    summary(O_rand_int_everything)
    
    tab_model(O_rand_int_everything)
    
    

    
    lme.dscore(O_rand_int_everything, data = shark_data, type = "nlme")      
    
    

    O_draw <- lme(avg_osmo ~ Draw0 + fight_time,
                  random = ~1 | shark_ID,
                  data = shark_data2, na.action = na.omit)
    
    summary(O_draw)
    

    
    O_draw_temp <- lme(avg_osmo ~ Draw0 + fight_time + Temperature_C,
                       random = ~1 | shark_ID,
                       data = shark_data2, na.action = na.omit)
    
    summary(O_draw_temp)
    

    
    O_draw_size <- lme(avg_osmo ~ Draw0 + fight_time + TL,
                       random = ~1 | shark_ID,
                       data = shark_data2, na.action = na.omit)
    
    summary(O_draw_size)
    

    
    O_draw_sex <- lme(avg_osmo ~ Draw0 + fight_time + Sex,
                      random = ~1 | shark_ID,
                      data = shark_data2, na.action = na.omit)
    
    summary(O_draw_sex)
    

    
    O_draw_temp_size <- lme(avg_osmo ~ Draw0 + fight_time + Temperature_C + TL + site,
                            random = ~1 | shark_ID,
                            data = shark_data2, na.action = na.omit)
    
    summary(O_draw_temp_size)
    
    tab_model(O_draw_temp_size)
    

    
    lme.dscore(O_draw_temp_size, data = shark_data2, type = "nlme")     
    
    

    
    O_rand_int_ssr <- sum(resid(O_rand_int)^2)
    
    O_rand_int_diag <- data.frame(fitted = fitted(O_rand_int),
                                  residuals = resid(O_rand_int))
    O_rand_int_diag
    

    
    ggplot(O_rand_int_diag) +
      geom_point(aes(x = fitted, y = residuals)) +
      geom_hline(yintercept = 0,
                 col = "red", size = 1.5, linetype = "dashed") +
      theme_bw(16)
    

    
    O_rand_int_temp_ssr <- sum(resid(O_rand_int_temp)^2)
    
    O_rand_int_temp_diag <- data.frame(fitted = fitted(O_rand_int_temp),
                                       residuals = resid(O_rand_int_temp))
    O_rand_int_temp_diag
    
    
    ggplot(O_rand_int_temp_diag) +
      geom_point(aes(x = fitted, y = residuals)) +
      geom_hline(yintercept = 0,
                 col = "red", size = 1.5, linetype = "dashed") +
      theme_bw(16)
    

    
    O_rand_int_size_ssr <- sum(resid(O_rand_int_size)^2)
    
    O_rand_int_size_diag <- data.frame(fitted = fitted(O_rand_int_size),
                                       residuals = resid(O_rand_int_size))
    O_rand_int_size_diag
    
    
    ggplot(O_rand_int_size_diag) +
      geom_point(aes(x = fitted, y = residuals)) +
      geom_hline(yintercept = 0,
                 col = "red", size = 1.5, linetype = "dashed") +
      theme_bw(16)
    
    
    O_rand_int_sex_ssr <- sum(resid(L_rand_int_sex)^2)
    
    O_rand_int_sex_diag <- data.frame(fitted = fitted(O_rand_int_sex),
                                      residuals = resid(O_rand_int_sex))
    O_rand_int_sex_diag
    
    
    ggplot(O_rand_int_sex_diag) +
      geom_point(aes(x = fitted, y = residuals)) +
      geom_hline(yintercept = 0,
                 col = "red", size = 1.5, linetype = "dashed") +
      theme_bw(16)
    
    
    O_rand_int_draw_ssr <- sum(resid(O_draw)^2)
    
    O_rand_int_draw_diag <- data.frame(fitted = fitted(O_draw),
                                       residuals = resid(O_draw))
    O_rand_int_draw_diag
    
    
    ggplot(O_rand_int_draw_diag) +
      geom_point(aes(x = fitted, y = residuals)) +
      geom_hline(yintercept = 0,
                 col = "red", size = 1.5, linetype = "dashed") +
      theme_bw(16)
    
    
    
    O_rand_int_draw_temp_ssr <- sum(resid(O_draw_temp)^2)
    
    O_rand_int_draw_temp_diag <- data.frame(fitted = fitted(O_draw_temp),
                                            residuals = resid(O_draw_temp))
    O_rand_int_draw_temp_diag
    
    
    ggplot(O_rand_int_draw_temp_diag) +
      geom_point(aes(x = fitted, y = residuals)) +
      geom_hline(yintercept = 0,
                 col = "red", size = 1.5, linetype = "dashed") +
      theme_bw(16)
    
    
    
    O_rand_int_draw_size_ssr <- sum(resid(O_draw_size)^2)
    
    O_rand_int_draw_size_diag <- data.frame(fitted = fitted(O_draw_size),
                                            residuals = resid(O_draw_size))
    O_rand_int_draw_size_diag
    
    
    ggplot(O_rand_int_draw_size_diag) +
      geom_point(aes(x = fitted, y = residuals)) +
      geom_hline(yintercept = 0,
                 col = "red", size = 1.5, linetype = "dashed") +
      theme_bw(16)
    

    
    O_rand_int_draw_sex_ssr <- sum(resid(O_draw_sex)^2)
    
    O_rand_int_draw_sex_diag <- data.frame(fitted = fitted(O_draw_sex),
                                           residuals = resid(O_draw_sex))
    O_rand_int_draw_sex_diag
    
    
    ggplot(O_rand_int_draw_sex_diag) +
      geom_point(aes(x = fitted, y = residuals)) +
      geom_hline(yintercept = 0,
                 col = "red", size = 1.5, linetype = "dashed") +
      theme_bw(16) 
    

    
    shark_data <- shark_data %>% 
      mutate(predicted_osmolality1 = predict(O_rand_int,
                                             shark_data,
                                             level = 1))

    
    ggplot(shark_data) +
      geom_jitter(aes(x=total_time, y=avg_osmo, color = Temperature_C)) +
      scale_colour_gradient(low = "yellow", high = "red", na.value = NA) +
      geom_line(aes(x = total_time, y=predicted_osmolality1, group=shark_ID, color = Temperature_C)) +
      geom_smooth(aes(x = total_time, y=predicted_osmolality1), color = "black") +
      theme_minimal()
    

    ggplot(shark_data) +
      geom_jitter(aes(x=total_time, y=avg_osmo, color = TL)) +
      scale_colour_gradient(low = "yellow", high = "red", na.value = NA) +
      geom_line(aes(x = total_time, y=predicted_osmolality1, group=shark_ID, color = Temperature_C)) +
      geom_smooth(aes(x = total_time, y=predicted_osmolality1), color = "black") +
      theme_minimal()
    

    
    shark_data <- shark_data %>% 
      mutate(predicted_osmolality_temp = predict(O_rand_int_temp,
                                                 shark_data,
                                                 level = 1))
    
    ggplot(shark_data) +
      geom_jitter(aes(x=total_time, y=avg_osmo, color = Temperature_C)) +
      scale_colour_gradient(low = "yellow", high = "red", na.value = NA) +
      geom_line(aes(x = total_time, y=predicted_osmolality_temp, group=shark_ID, color = Temperature_C)) +
      geom_smooth(aes(x = total_time, y=predicted_osmolality_temp), color = "black") +
      theme_minimal()
    
  
    
    shark_data <- shark_data %>% 
      mutate(site = ifelse(location == "Royal Road", 0, 1)) %>%
      fill(location, .direction = "updown")
    
    O_rand_int_site <- lme(avg_osmo ~ total_time + site,
                          random = ~1 | shark_ID,
                          data = shark_data, na.action = na.omit)
    
    summary(O_rand_int_site)
    
    
    tab_model(O_rand_int_site)
    
    
    lme.dscore(H_draw_temp_size, data = shark_data2, type = "nlme")   
    

    
# ---- first blood draw time ----
    
    first_blood_data <- read.csv("first_blood_no11.csv")
    
    lactate_first_blood_time <- lme(initial_lactate ~ first_blood_time_mins,
                                    random = ~1 | shark_ID,
                                    data = first_blood_data, na.action = na.omit)
    
    
    summary(lactate_first_blood_time)
    
    tab_model(lactate_first_blood_time)
    
    
    
    
    glucose_first_blood_time <- lme(initial_glucose ~ first_blood_time_mins,
                                    random = ~1 | shark_ID,
                                    data = first_blood_data, na.action = na.omit)
    
    
    summary(glucose_first_blood_time)
    
    tab_model(glucose_first_blood_time)
    
    
    
    hematocrit_first_blood_time <- lme(initial_hematocrit ~ first_blood_time_mins,
                                       random = ~1 | shark_ID,
                                       data = first_blood_data, na.action = na.omit)
    
    
    summary(hematocrit_first_blood_time)
    
    tab_model(hematocrit_first_blood_time)
    
    
    
    Osmo_first_blood_time <- lme(initial_osmo ~ first_blood_time_mins,
                                 random = ~1 | shark_ID,
                                 data = first_blood_data, na.action = na.omit)
    
    
    summary(Osmo_first_blood_time)
    
    tab_model(Osmo_first_blood_time)    
    
